# Supplementary material for: Psychoeducation for Suicidal Behaviors in Inpatient Settings: A Scoping Review
Source: Behav Sci (Basel). 2025 Jul 23;15(8):1005. doi: 10.3390/bs15081005 (PMC12383175; doi:10.3390/bs15081005)
Supplement: Supplementary file 1 [file behavsci-15-01005-s001.zip]

Archive with 1 entries (1 files):
- behavsci-3631117-supplementary.pdf
